# Supplementary material for: Integrating a Luminescent Porous Aromatic Framework into Indicator Papers for Facile, Rapid, and Selective Detection of Nitro Compounds
Source: Molecules. 2022 Sep 22;27(19):6252. doi: 10.3390/molecules27196252 (PMC9572729; doi:10.3390/molecules27196252)
Supplement: Supplementary file 1 [file molecules-27-06252-s001.zip]

Archive with 1 entries (1 files):
- molecules-1919344-supplementary.pdf
